# Supplementary material for: Effect of Elevated Temperature on Tomato Post-Harvest Properties
Source: Plants (Basel). 2021 Nov 1;10(11):2359. doi: 10.3390/plants10112359 (PMC8623658; doi:10.3390/plants10112359)
Supplement: Supplementary file 1 [file plants-10-02359-s001.zip]

Archive with 4 entries (4 files):
- Figure S1.xlsx
- Figure S2.xlsx
- Figure S3.pdf
- Figure S4.xlsx
