# Supplementary material for: Effect of Elevated Temperature on Tomato Post-Harvest Properties
Source: Plants (Basel). 2021 Nov 1;10(11):2359. doi: 10.3390/plants10112359 (PMC8623658; doi:10.3390/plants10112359)
Supplement: Supplementary file 1 [file plants-10-02359-s001.zip › Figure S1.xlsx]

## Sheet: Tomato accessions
Figure S1: Descriptors of tomato accessions assessed for post-harvest behaviour at normal and elevated temperature.
Table: Descriptors of tomato accessions
Genotype code/ Common Name/Accession number	Plant growth habit	Origin of genotype (geographic and/or company)	Origin of seed sourcea)	Donor of seed sourceb)	Fruit size	Fruit weight (in g) c)	Fruit shape	Fruit colour	Varietal type	Response to heat stressd)	Growing seasone)	Additional information
BG Alia	indeterminate	Bulgaria	MVCRI, Bulgaria	MVCRI, Bulgaria	very small	5-15	oval	red	fresh market	heat tolerant	2017	modern inbred line
BG K3	determinate	Bulgaria	MVCRI, Bulgaria	MVCRI, Bulgaria	medium-large	75-85	oval	red	processing	heat tolerant	2017
BG Marti	determinate	Bulgaria	MVCRI, Bulgaria	MVCRI, Bulgaria	medium-large	75-90	round	red	fresh market & processing	heat tolerant	2017
BG Solaris	determinate	Bulgaria	MVCRI, Bulgaria	MVCRI, Bulgaria	large	105-125	round	red	fresh market & processing	heat sensitive	2017	control; drought stress resilient
BG 10 β /14	determinate	Bulgaria	MVCRI, Bulgaria	MVCRI, Bulgaria	medium	60-70	oval	orange	processing	heat tolerant	2017 & 2018
BG 11/15	determinate	Bulgaria	MVCRI, Bulgaria	MVCRI, Bulgaria	medium	50-60	oval	red	processing	heat tolerant	2017
BG 24/a	indeterminate	Bulgaria	MVCRI, Bulgaria	MVCRI, Bulgaria	small	30-40	oval	red	fresh market & processing	heat sensitive	2017	control
BG 617/14	indeterminate	Bulgaria	MVCRI, Bulgaria	MVCRI, Bulgaria	very large	230-285	heart-shaped	red	fresh market	heat tolerant	2017	modern inbred line
BG 895/15	determinate	Bulgaria	MVCRI, Bulgaria	MVCRI, Bulgaria	medium	45-55	oval	red	processing	heat tolerant	2017
BG 1620/15	determinate	Bulgaria	MVCRI, Bulgaria	MVCRI, Bulgaria	very small	5-10	round	red	fresh market	heat tolerant	2017
BG 1923/15	indeterminate	Bulgaria	MVCRI, Bulgaria	MVCRI, Bulgaria	very small	5-10	oval	red	fresh market	heat tolerant	2017	modern inbred line
BG 2081/15	determinate	Bulgaria	MVCRI, Bulgaria	MVCRI, Bulgaria	medium-large	95-105	oval	red	processing	heat tolerant	2017
BL1146 / Siberia	determinate	Russia	AVRDC-WorldVeg	Enza Zaden, Spain	medium	40-50	flat	green-shouldered	fresh market	heat tolerant	2018	early maturity landrace with tolerance to cold and heat
BL1350 / Tomato337	indeterminate	Nigeria	AVRDC-WorldVeg	Enza Zaden, Spain	small	15-25	flat	green-shouldered	fresh market	heat tolerant	2018	breeding line with tolerance to heat and high humidity; high total pollen number and percentage of pollen viability
BL1827 / Divisoria-2	indeterminate	Philippines	AVRDC-WorldVeg	Enza Zaden, Spain	small	20-25	blocky	green-shouldered	fresh market	heat tolerant	2018	landrace with tolerance to heat and high humidity; high total pollen number, percentage of pollen viability, and high flower number per plant
Brioso RZ	indeterminate	Rijk Zwaan, France	Rijk Zwaan, France	INRA Bordeaux, France	small	20-30	round	red	fresh market	heat tolerant	2018	F1 hybrid; commercially available variety; high resistance towards tomato mosaic virus, Fulvia fulva, Fusarium oxysporum & Verticillium wilt
CA4	semi-determinate	Israel	AVRDC-WorldVeg	Enza Zaden, Spain	medium-large	70-90	blocky	red	fresh market	heat sensitive	2018	breeding line with late maturity and resistance to tomato yellow leaf curl begomovirus (containing Ty-3 resistance gene)
CLN1621L	determinate	Taiwan	AVRDC-WorldVeg	Enza Zaden, Spain	small	30-35	round-blocky	red	fresh market	heat tolerant	2018	early maturity breeding line
Clodano	indeterminate	Syngenta, France	Syngenta, France	INRA Bordeaux, France	medium	40-50	round	red	fresh market	heat sensitive	2018	F1 hybrid; commercially available variety; high resistance towards tomato mosaic virus, Fulvia fulva, Fusarium oxysporum & tobacco mosaic virus
E7 / Corbarino PC04	indeterminate	Italy	UNINA & ALMA SEGES , Italy	UNINA, Italy	small	20-30	ovate	red	processing	heat tolerant	2017	landrace
E8 / Corbarino PC05	indeterminate	Italy	UNINA & ALMA SEGES , Italy	UNINA, Italy	small	25-35	elliptic	red	processing	heat tolerant	2017	landrace
E17/ Pantano Romanesco	indeterminate	Italy	UNINA & ALMA SEGES , Italy	UNINA, Italy	large	160-195	flattened	red	fresh market	heat tolerant	2017	landrace
E30 / Corbarino PC07	indeterminate	Italy	UNINA & ALMA SEGES , Italy	UNINA, Italy	small	25-35	ovate	red	processing	heat sensitive	2017 & 2018	landrace
E36 / Vesuvio Foglia Riccia San Vito	indeterminate	Italy	UNINA & ALMA SEGES , Italy	UNINA, Italy	small	25-35	ovate	red	fresh market & processing	heat tolerant	2017	landrace
E37 / Siccagno	indeterminate	Italy	UNINA & ALMA SEGES , Italy	UNINA, Italy	small	25-30	ovate	red	mainly fresh market	heat tolerant	2017	landrace
E41 / Parmitanella	semi-determinate	Italy	UNINA & ALMA SEGES , Italy	UNINA, Italy	small-medium	20-30	flattened	red	fresh market	heat sensitive	2017	landrace
E42 / PI15250	determinate	Italy	UNINA & ALMA SEGES , Italy	UNINA, Italy	small	15-20	circular	red	potentially fresh market & processing	heat tolerant	2017	landrace, pre-breeding line
E45 / SM246	indeterminate	Italy	TGRC	UNINA, Italy	medium	50-55	cylindrical	red	processing	heat tolerant	2017	landrace
E53 / LA0147	indeterminate	Tegucigalpa/Honduras	TGRC	UNINA, Italy	medium-large	80-95	oblate	red	fresh market	heat tolerant	2017	Latin American cultivar
E76 / Black Plum / LA4449	indeterminate	Russia	TGRC	UNINA, Italy	small	25-30	ovate	bronze	processing	heat tolerant	2017	landrace
E107 / EA06462 / E-L-19	semi-determinate	Spain	UNINA & ALMA SEGES , Italy	UNINA, Italy	medium	65-75	round, slightly flattened/oblate	yellow-orange	fresh market	heat tolerant	2017	landrace
Docet	determinate	Monsanto, Italy	UNINA & ALMA SEGES, Italy	UNINA, Italy	medium	55-65	cylindrical	red	processing	heat tolerant	2017	F1 hybrid; control; commercially available variety; resistant to Fusarium wilt, Stewart's wilt, Tomato spotted wilt and Verticillium wilt
Durinta	indeterminate	Western Seed International BV, The Netherlands	CSIC & FCV, Spain	Enza Zaden, Spain	medium-large	65-80	round	red	fresh market	heat tolerant	2017	F1 hybrid; commercially available variety; tolerance to salinity, high resistance towards tomato mosaic virus, Fusarium oxysporum & Verticillium wilt
JAG8810	determinate	Monsanto, Italy	UNINA & ALMA SEGES, Italy	UNINA, Italy	medium-large	70-80	cylindrical	red	processing	heat tolerant	2017	F1 hybrid; control; commercially available variety
Manadi	indeterminate	Enza Zaden Beheer BV, The Netherlands	CSIC & FCV, Spain	Enza Zaden, Spain	medium-large	95-115	round, slightly flattened	red	fresh market	heat tolerant	2017	F1 hybrid; commercially available variety
M82 / LA3475	determinate	Israel	TGRC/Israel	JIC, UK	medium	55-60	oval	red	processing	moderate heat tolerant	2017 & 2018	control; commercially available variety
MoneyMaker (MM) / LA2706	indeterminate	UK	TGRC	JIC, UK	medium-large	70-80	circular	red	fresh market	heat sensitive	2017 & 2018	control; commercially available variety
Monterrey	indeterminate	Nunhems BV, The Netherlands	COMAV, Spain	Enza Zaden, Spain	very small	5-10	elongated/ cylindrical	red	fresh market	heat tolerant	2018	F1 hybrid; commercially available variety; high resistance to tomato mosaic virus, Fusarium (races 0, 1, 2) & Verticillium.
PaiPai	indeterminate	Enza Zaden Beheer BV, The Netherlands	CSIC & FCV, Spain	Enza Zaden, Spain	medium-large	90-105	oval	red	fresh market & processing	heat tolerant	2017	F1 hybrid; commercially available variety; early maturing, variety for open field & greenhouse production; High resistance towards tomato mosaic virus, Fusarium oxysporum & Verticillium wilt
Temptation	indeterminate	Enza Zaden, The Netherlands	CSIC & FCV, Spain	Enza Zaden, Spain	medium	50-55	round, slightly flattened	red	fresh market	heat tolerant	2017 & 2018	F1 hybrid; commercially available variety; variety for glasshouse production; high resistance towards tomato mosaic virus, Fulvia fulva, Fusarium oxysporum & Verticillium wilt
WVa106 / S. lycopersicum var. cerasiforme cv. West Virginia 106	indeterminate	West Virginia /USA	INRA Bordeaux, France	INRA Bordeaux, France	very small	3-7	round	red	fresh market	heat tolerant	2018
a)Propagation/maintenance of seeds used in this study
b)Donor of seeds used in this study:
ALMA SEGES: ALMA SEGES Soc. Coop., Eboli/Salerno, Italy
AVRDC-WorldVeg: Asian Vegetable Research and Development Center - The World Vegetable Centre, Tainan, Taiwan
CSIC: Universitat Politècnica de València-Consejo Superior de Investigaciones Científicas, Valencia, Spain
COMAV: Institute for the Conservation and Improvement of Valencian Agrodiversity, Valencia, Spain
ENZA Zaden: Enza Zaden Centro de Investigación, S.L., Almería, Spain
FCV: Fundación Cajamar Comunidad Valenciana, Valencia, Spain
INRA: Institut National de la Recherche Agronomique Bordeaux-Aquitaine, Bordeaux, France
JIC: John Innes Centre, Norwich, UK
MVCRI: Maritsa Vegetable Crops Research Institute, Plovdiv, Bulgaria
NTU: National Taiwan University, Taipei, Taiwan
TGRC: Tomato Genetics Resource Centre, University of California, Davis, USA
UNINA: University of Naples Federico II, Naples, Italy
c)Fruit weight based on average weight of 35-45 fruits per genotype.
Fruits were grown under glasshouse conditions in the UK in 2017 and 2018.
Size categories: very small: <15 g; small: 15-35 g; medium: 40-70 g; medium-large: 70-100 g; large: 100-200 g; very large: 200+ g.
d)Response to heat stress was assessed in field and glasshouse trials carried out by TomGEM partners in Bulgaria, Spain, Italy, France and Taiwan (https://tomgem.eu/). Cultivation period: 4 years (2016 to 2019).
The heat stress performance is detailed in the PhenoTomGEM database (http://tomgem.toulouse.inra.fr).
e)Growing season (March to October) for assessing fruit post-harvest properties. Tomato accessions were grown under glasshouse conditions at JIC (UK).
Table: Environmental parameters and phenotypic descriptors used to assess tomato accessions for heat tolerance
Common parameters used by all research groups participating in the TomGEM project to screen tomato accessions during field and glasshouse trials in 2016-2019
	Phenotypic descriptors			Environmental parameters
	Genotype			Genotype
	Date of sowing			Number of plants per accession
	Number of days from sowing until 50% of plants have at least one open flower			Name of location
	Number of flowers per inflorescence: Truss 2 to Truss 5 inclusive			UTM coordinates
	Overall frequency of floral abscission (0 = none, 1 = low, 2 = slight, 3 = high)			Cultivation type (Open field/Greenhouse/Mesh tunnel)
	Overall fruit set (0 = none, 1 = low, 2 = slight, 3 = high)			Fertiliser (indicate the overall splitting of macronutrients (kg ha-1 of N, P2O5 and K2O)
	Truss-2,3,4,5: Number of fruits			Watering regime (flooding/local irrigation – optimum/reduced)
	Truss-2,3,4,5: Weight of fruits (in g)			Type of soil including organic matter content, USDA soil texture classification, pH, EC
	Heterogeneous accessions (Y/N)			Daily temperature (min / max / avg value)
	Observations - other unusual characteristics			Humidity (min / max / avg value)
				Rainfall measurements (mm or l/m2)
				Soil water content
