# Supplementary material for: Effect of Elevated Temperature on Tomato Post-Harvest Properties
Source: Plants (Basel). 2021 Nov 1;10(11):2359. doi: 10.3390/plants10112359 (PMC8623658; doi:10.3390/plants10112359)
Supplement: Supplementary file 1 [file plants-10-02359-s001.zip › Figure S2.xlsx]

## Sheet: Shelf life at 18oC & 26oC
Figure S2: Fruit shelf-life parameters (storage duration and weight) during storage at normal and elevated temperature.
Shelf-life properties at 18oC and 26oC: storage duration
Table: Number of weeks in storage per genotype at 18oC
Experiment	2017																																2018
Genotype	BG Alia	BG K3	BG Marti	BG Solaris	BG 10 β /14	BG 11/15	BG 24/a	BG 617/14	BG 895/15	BG 1620/15	BG 1923/15	BG 2081/15	E7	E8	E17	E30	E36	E37	E41	E42	E45	E53	E76	E107	Docet	Durinta	JAG8810	Manadi	M82	MM	PaiPai	Temptation	Brioso	CA4	CLN1621L	Clodano	Divisoria-2	E30	M82	MM	Monterrey	Siberia	Temptation	Tomato337	WVa106
Temperature	18oC	18oC	18oC	18oC	18oC	18oC	18oC	18oC	18oC	18oC	18oC	18oC	18oC	18oC	18oC	18oC	18oC	18oC	18oC	18oC	18oC	18oC	18oC	18oC	18oC	18oC	18oC	18oC	18oC	18oC	18oC	18oC	18oC	18oC	18oC	18oC	18oC	18oC	18oC	18oC	18oC	18oC	18oC	18oC	18oC
n	13	9	11	7	10	10	9	5	13	18	12	11	10	14	13	13	11	10	13	14	12	10	17	13	10	12	10	10	7	10	10	27	16	4	12	11	11	8	14	8	19	8	8	14	11
avg	0.846154	4.44444	5	2.28571	7.3	7.7	1	0.8	3.38462	2.38889	0.583333	2.90909	0.4	0.214286	1.07692	1.92308	1.72727	2.1	0.769231	3.14286	2.41667	1.4	1.05882	13.8846	5.4	2.25	4.5	4.2	5.85714	1.5	3	4.37037	0.6875	4.25	2.91667	3.09091	2.63636	2.25	4.57143	0	1.15789	0.75	3.5	0.214286	0.909091
std	0.5547	1.424	1.61245	0.48795	2.62679	2.16282	0.707107	0.447214	1.55662	0.607685	0.514929	1.04447	0.516398	0.425815	0.493548	2.21591	0.904534	1.28668	1.16575	1.40642	0.792961	1.77639	1.24853	7.10679	2.01108	1.48477	0.849837	2.25093	1.9518	1.84089	1.76383	2.04089	0.60208	0.957427	2.06522	2.07145	0.924416	0.46291	1.2225	0	1.21395	0.707107	2.50713	0.425815	0.831209
CV	0.655555	0.3204	0.32249	0.213478	0.359834	0.280885	0.707107	0.559017	0.459912	0.25438	0.882735	0.359035	1.29099	1.98714	0.458295	1.15227	0.523678	0.612707	1.51548	0.447498	0.328122	1.26885	1.17917	0.511846	0.372422	0.659898	0.188853	0.535935	0.333234	1.22726	0.587945	0.466984	0.875752	0.225277	0.708077	0.670175	0.350641	0.205738	0.267422	#DIV/0!	1.04841	0.942809	0.716324	1.98714	0.91433
SE	0.153846	0.474667	0.486172	0.184428	0.830662	0.683943	0.235702	0.2	0.43173	0.143233	0.148647	0.314918	0.163299	0.113804	0.136886	0.614583	0.272727	0.406885	0.323321	0.375882	0.228908	0.561743	0.302813	1.97107	0.635959	0.428617	0.268742	0.711805	0.737711	0.582142	0.557773	0.39277	0.15052	0.478714	0.596179	0.624566	0.278722	0.163663	0.326727	0	0.2785	0.25	0.886405	0.113804	0.250619
Table: Number of weeks in storage per genotype at 26oC
Experiment	2017																																2018
Genotype	BG Alia	BG K3	BG Marti	BG Solaris	BG 10 β /14	BG 11/15	BG 24/a	BG 617/14	BG 895/15	BG 1620/15	BG 1923/15	BG 2081/15	E7	E8	E17	E30	E36	E37	E41	E42	E45	E53	E76	E107	Docet	Durinta	JAG8810	Manadi	M82	MM	PaiPai	Temptation	Brioso	CA4	CLN1621L	Clodano	Divisoria-2	E30	M82	MM	Monterrey	Siberia	Temptation	Tomato337	WVa106
Temperature	26oC	26oC	26oC	26oC	26oC	26oC	26oC	26oC	26oC	26oC	26oC	26oC	26oC	26oC	26oC	26oC	26oC	26oC	26oC	26oC	26oC	26oC	26oC	26oC	26oC	26oC	26oC	26oC	26oC	26oC	26oC	26oC	26oC	26oC	26oC	26oC	26oC	26oC	26oC	26oC	26oC	26oC	26oC	26oC	26oC
n	13	9	9	7	11	11	10	5	13	13	8	12	10	12	6	14	10	10	13	13	10	11	13	10	12	11	10	10	3	9	10	12	15	5	11	8	11	4	5	11	17	10	7	17	12
avg	1	2.22222	2.88889	2.14286	4.18182	4.45455	1.3	0.6	2.23077	1.92308	0.625	2.25	0.6	0.333333	0.833333	1.78571	1.9	1.5	0.769231	2.23077	1.1	1.45455	1	16.6	4.16667	2.27273	3	4.1	5	0.222222	2.4	3.41667	1	3	1.63636	2.75	2.72727	2.75	3.8	0	0.823529	0.9	1.28571	0.117647	1.5
std	0.408248	0.440959	1.16667	0.377964	1.77866	0.934199	0.674949	0.547723	1.09193	0.640513	0.744024	1.05529	0.516398	0.492366	0.408248	2.08211	0.737865	0.707107	0.725011	0.926809	0.737865	0.8202	1.63299	4.11501	0.937437	1.10371	0.816497	0.994429	1	0.440959	0.699206	1.78164	0.654654	0.707107	1.74773	1.0351	1.79393	0.957427	0.447214	0	0.882843	0.994429	0.755929	0.332106	0.6742
CV	0.408248	0.198431	0.403846	0.176383	0.425332	0.209718	0.519191	0.912871	0.489485	0.333067	1.19044	0.469018	0.860663	1.4771	0.489898	1.16598	0.38835	0.471405	0.942514	0.415466	0.670786	0.563887	1.63299	0.247892	0.224985	0.485634	0.272166	0.242544	0.2	1.98431	0.291336	0.521456	0.654654	0.235702	1.06805	0.376399	0.657774	0.348155	0.117688	#DIV/0!	1.07202	1.10492	0.587945	2.8229	0.449467
SE	0.113228	0.146986	0.388889	0.142857	0.536287	0.281672	0.213437	0.244949	0.302846	0.177646	0.263052	0.304636	0.163299	0.142134	0.166667	0.556466	0.233333	0.223607	0.201082	0.25705	0.233333	0.247299	0.452911	1.30128	0.270615	0.332782	0.258199	0.314466	0.57735	0.146986	0.221108	0.514315	0.169031	0.316228	0.526959	0.365963	0.54089	0.478714	0.2	0	0.214121	0.314466	0.285714	0.0805474	0.194625
n = number of tomatoes analysed per genotype
avg = average shelf life (in weeks) per genotype
std = standard deviation
CV = coefficient of variation
SE = standard error

## Sheet: Weight loss at 18oC & 26oC
Figure S2: Fruit shelf-life parameters (storage duration and weight) during storage at normal and elevated temperature.
Shelf-life properties at 18oC and 26oC: weight loss during storage.
Table: Weight loss during storage (%; weight loss = (initial weight - final weight) x 100 / initial weight) per genotype at 18oC
Experiment	2017																																2018
Genoytpe	BG Alia	BG K3	BG Marti	BG Solaris	BG 10 β /14	BG 11/15	BG 24/a	BG 617/14	BG 895/15	BG 1620/15	BG 1923/15	BG 2081/15	E7	E8	E17	E30	E36	E37	E41	E42	E45	E53	E76	E107	Docet	Durinta	JAG8810	Manadi	M82	MM	PaiPai	Temptation	Brioso	CA4	CLN1621L	Clodano	Divisoria-2	E30	M82	Monterrey	Siberia	Temptation	Tomato337	WVa106
Temperature	18oC	18oC	18oC	18oC	18oC	18oC	18oC	18oC	18oC	18oC	18oC	18oC	18oC	18oC	18oC	18oC	18oC	18oC	18oC	18oC	18oC	18oC	18oC	18oC	18oC	18oC	18oC	18oC	18oC	18oC	18oC	18oC	18oC	18oC	18oC	18oC	18oC	18oC	18oC	18oC	18oC	18oC	18oC	18oC
n	9	9	11	7	10	10	7	4	13	18	7	11	4	3	11	9	11	9	5	14	12	7	11	13	10	11	10	10	7	5	10	27	10	4	9	11	10	8	14	13	5	8	2	7
avg (in %)	1.94401	2.19976	3.02473	1.25081	3.95379	3.64987	1.47558	0.520681	3.01822	2.70306	5.44629	2.51337	0.738592	0.484057	0.645826	1.89787	0.873034	1.53655	1.88645	4.02625	1.53399	1.74667	1.35377	9.6633	2.78234	3.75591	2.1992	2.69566	3.03668	1.31423	1.52872	2.90166	1.24273	3.39608	4.56569	3.92042	4.26828	0.798849	1.70829	3.80642	0.955334	4.3244	1.12453	2.92161
std (in %)	1.3711	0.87812	0.918628	1.00375	1.0848	1.41576	1.56671	0.128842	2.12052	3.18734	3.19083	1.39629	0.620416	0.408997	0.79815	2.4398	0.671702	1.13777	1.85359	3.45522	0.943833	1.79971	1.26089	8.71313	1.19883	2.8511	1.90338	3.23302	1.65289	0.65731	1.15866	1.80579	0.520659	0.941551	1.82405	4.38045	3.99466	0.657973	1.73503	2.04681	0.373141	2.55511	0.710104	2.17709
CV	0.705297	0.39919	0.303706	0.802481	0.27437	0.387894	1.06176	0.247449	0.702571	1.17916	0.585872	0.555545	0.839999	0.844934	1.23586	1.28554	0.769388	0.740474	0.982583	0.858175	0.615281	1.03036	0.931392	0.901672	0.430869	0.759099	0.865485	1.19934	0.544309	0.500147	0.757932	0.622328	0.418963	0.277247	0.399512	1.11734	0.935895	0.823651	1.01565	0.537727	0.390587	0.590858	0.63147	0.745169
SE	0.457034	0.292707	0.276977	0.379381	0.343044	0.447704	0.592162	0.064421	0.588125	0.751264	1.20602	0.420998	0.310208	0.236134	0.240651	0.813266	0.202526	0.379258	0.828952	0.923448	0.272461	0.680225	0.380174	2.41659	0.379102	0.85964	0.601901	1.02237	0.624734	0.293958	0.366402	0.347524	0.164647	0.470775	0.608017	1.32076	1.26322	0.232629	0.463707	0.567683	0.166874	0.903367	0.50212	0.822863
Table: Weight loss during storage (%; weight loss = (initial weight - final weight) x 100 / initial weight) per genotype at 26oC
Experiment	2017																																2018
Genoytpe	BG Alia	BG K3	BG Marti	BG Solaris	BG 10 β /14	BG 11/15	BG 24/a	BG 617/14	BG 895/15	BG 1620/15	BG 1923/15	BG 2081/15	E7	E8	E17	E30	E36	E37	E41	E42	E45	E53	E76	E107	Docet	Durinta	JAG8810	Manadi	M82	MM	PaiPai	Temptation	Brioso	CA4	CLN1621L	Clodano	Divisoria-2	E30	M82	Monterrey	Siberia	Temptation	Tomato337	WVa106
Temperature	26oC	26oC	26oC	26oC	26oC	26oC	26oC	26oC	26oC	26oC	26oC	26oC	26oC	26oC	26oC	26oC	26oC	26oC	26oC	26oC	26oC	26oC	26oC	26oC	26oC	26oC	26oC	26oC	26oC	26oC	26oC	26oC	26oC	26oC	26oC	26oC	26oC	26oC	26oC	26oC	26oC	26oC	26oC	26oC
n	12	9	9	6	11	11	10	3	12	13	4	12	6	4	5	12	10	10	8	13	8	11	6	10	12	11	10	10	3	2	10	12	12	5	6	7	8	4	5	10	5	6	2	11
avg (in %)	6.81904	2.72633	3.61348	2.29636	4.74484	5.96151	3.95999	1.12792	3.62527	10.5538	7.62083	3.19695	1.32217	1.51618	0.744064	2.61075	2.54907	2.43989	1.87794	6.91406	2.52554	3.10254	2.64637	24.3931	6.06413	5.55251	3.37081	9.1946	9.25192	2.65615	4.44749	6.12533	4.11886	5.91063	14.5721	6.13416	5.96167	3.03661	3.16994	6.07492	6.3219	6.10407	0.83896	6.02696
std (in %)	2.79032	1.20461	2.28698	0.669976	1.85797	2.84377	3.23785	0.400304	1.3575	4.89755	4.87163	2.0307	1.10568	1.86522	0.171107	4.17412	1.22606	1.25124	1.07372	4.80224	1.40452	2.24978	2.93628	9.47276	2.75736	3.9037	1.50561	4.57721	1.77205	0.514681	3.46503	3.27854	3.5536	2.10759	9.26724	3.22472	2.47761	2.06251	2.64437	3.36851	3.09412	1.60485	0.0326812	6.20204
CV	0.409196	0.441842	0.632902	0.291755	0.391577	0.477022	0.817642	0.354906	0.374455	0.464057	0.639252	0.635198	0.836258	1.23021	0.229963	1.59882	0.480984	0.512826	0.571752	0.694561	0.556126	0.72514	1.10955	0.388337	0.454701	0.703052	0.446662	0.497815	0.191534	0.193769	0.779097	0.535243	0.862763	0.356576	0.635956	0.525699	0.415589	0.679216	0.834203	0.554495	0.489428	0.262914	0.0389544	1.02905
SE	0.805497	0.401536	0.762326	0.273516	0.5602	0.857428	1.0239	0.231115	0.391877	1.35834	2.43582	0.586211	0.45139	0.93261	0.0765213	1.20496	0.387715	0.395677	0.379616	1.3319	0.496572	0.678333	1.19873	2.99555	0.795982	1.17701	0.476117	1.44744	1.0231	0.363934	1.09574	0.946432	1.02584	0.942541	3.78334	1.21883	0.875966	1.03126	1.1826	1.06522	1.38373	0.655176	0.0231091	1.86999
26oC vs.18oC	3.50772	1.23938	1.19465	1.83591	1.20008	1.63335	2.68368	2.16623	1.20113	3.90438	1.39927	1.27197	1.79012	3.13223	1.15211	1.37562	2.91979	1.5879	0.995492	1.71725	1.64639	1.77626	1.95481	2.52431	2.17951	1.47834	1.53274	3.41089	3.04672	2.02107	2.9093	2.11097	3.31436	1.74043	3.19166	1.56467	1.39674	3.80123	1.85562	1.59597	6.61748	1.41154	0.746056	2.06289
n = number of tomatoes analysed per genotype
avg = average weight loss (in %) per genotype
std = standard deviation (in %)
CV = coefficient of variation
SE = standard error
26oC vs.18oC = ratio of weight loss at 26oC / 18oC

## Sheet: Stats - Shelf life
Figure S2: Fruit shelf-life parameters (storage duration and weight) during storage at normal and elevated temperature.
Statistical analysis of shelf-life properties at 18oC vs. 26oC: storage duration
1. Table: Statistical analysis of storage duration for each genotype at 18oC vs. 26oC
One-way ANOVA: C2 (values: T18, T26) versus C1 (factor). Significance levels of ANOVA were confirmed by t-test.
Highlighted cells indicate significant differences in shelf life at 18oC vs. 26oC (P < 0.05).
Experiment	2017																																2018
Genotype	BG Alia	BG K3	BG Marti	BG Solaris	BG 10 β /14	BG 11/15	BG 24/a	BG 617/14	BG 895/15	BG 1620/15	BG 1923/15	BG 2081/15	E7	E8	E17	E30	E36	E37	E41	E42	E45	E53	E76	E107	Docet	Durinta	JAG8810	Manadi	M82	MM	PaiPai	Temptation	Brioso	CA4	CLN1621L	Clodano	Divisoria-2	E30	M82	Monterrey	Siberia	Temptation	Tomato337	WVa106
P-value	0.429	0	0.004	0.552	0.005	0	0.357	0.545	0.039	0.049	0.884	0.148	0.398	0.515	0.308	0.869	0.639	0.213	1	0.06	0.001	0.928	0.912	0.295	0.072	0.967	0.001	0.899	0.501	0.059	0.331	0.171	0.177	0.058	0.125	0.675	0.883	0.239	0.192	0.356	0.724	0.043	0.483	0.074
2. Statistical comparison of genotypes for shelf life at 18oC
2017														2018
One-way ANOVA: C2 versus C1													One-way ANOVA: C2 versus C1
Method													Method
Null hypothesis All means are equal													Null hypothesis All means are equal
Alternative hypothesis At least one mean is different													Alternative hypothesis At least one mean is different
Significance level α = 0.05													Significance level α = 0.05
Factor Levels Values													Factor Levels Values
C1 32 BG 10 β /14, BG 11/15, BG 1620/15, BG 1923/15, BG 2081/15, BG 24/a, BG													C1 13 Brioso, CA4, CLN1621L, Clodano, Divisoria-2, E30, M82, MM, Monterrey,
617/14, BG 895/15, BG Alia, BG K3, BG Marti, BG Solaris, Docet, Durinta,													Siberia, Temptation, Tomato337, WVa106
E107, E17, E30, E36, E37, E41, E42, E45, E53, E7, E76, E8, JAG8810, M82,
Manadi, MM, PaiPai, Temptation
Analysis of Variance													Analysis of Variance
Source DF Adj SS Adj MS F-Value P-Value													Source DF Adj SS Adj MS F-Value P-Value
C1 31 2862 92.337 24.18 0.000													C1 12 301.4 25.115 15.61 0.000
Error 342 1306 3.819													Error 131 210.8 1.609
Total 373 4168													Total 143 512.2
Tukey Pairwise Comparisons													Tukey Pairwise Comparisons
Grouping Information Using the Tukey Method and 95% Confidence													Grouping Information Using the Tukey Method and 95% Confidence
C1 N Mean Grouping													C1 N Mean Grouping
E107 13 13.88 A													M82 14 4.571 A
BG 11/15 10 7.700 B													CA4 4 4.250 A B
BG 10 β /14 10 7.300 B C													Temptation 8 3.500 A B
M82 7 5.857 B C D													Clodano 11 3.091 A B
Docet 10 5.400 B C D E													CLN1621L 12 2.917 A B
BG Marti 11 5.000 B C D E F													Divisoria-2 11 2.636 B C
JAG8810 10 4.500 B C D E F G H I													E30 8 2.250 B C D
BG K3 9 4.444 B C D E F G H I J K L													Monterrey 19 1.158 C D E
Temptation 27 4.370 D E F G													WVa106 11 0.909 C D E
Manadi 10 4.200 C D E F G H I J K L													Siberia 8 0.750 C D E
BG 895/15 13 3.385 D E F G H I J K L M													Brioso 16 0.688 D E
E42 14 3.143 D E F G H I J K L M													Tomato337 14 0.214 E
PaiPai 10 3.000 D E F G H I J K L M N													MM 8 0.000000 E
BG 2081/15 11 2.909 D E F G H I J K L M N
E45 12 2.417 D E F G H I J K L M N													Means that do not share a letter are significantly different.
BG 1620/15 18 2.389 F G H I J K L M N
BG Solaris 7 2.286 D E F G H I J K L M N
Durinta 12 2.250 E F G H I J K L M N
E37 10 2.100 E F G H I J K L M N
E30 13 1.923 G H I J K L M N
E36 11 1.727 G H I J K L M N
MM 10 1.500 I L M N
E53 10 1.400 H I K L M N
E17 13 1.077 M N
E76 17 1.059 M N
BG 24/a 9 1.000 J K L M N
BG Alia 13 0.846 M N
BG 617/14 5 0.800 G H I J K L M N
E41 13 0.769 M N
BG 1923/15 12 0.583 M N
E7 10 0.400 M N
E8 14 0.214 N
Means that do not share a letter are significantly different.
3. Statistical comparison of genotypes for shelf life at 26oC
2017														2018
One-way ANOVA: C2 versus C1													One-way ANOVA: C2 versus C1
Method													Method
Null hypothesis All means are equal													Null hypothesis All means are equal
Alternative hypothesis At least one mean is different													Alternative hypothesis At least one mean is different
Significance level α = 0.05													Significance level α = 0.05
Factor Levels Values													Factor Levels Values
C1 32 BG 10 β /14, BG 11/15, BG 1620/15, BG 1923/15, BG 2081/15, BG 24/a, BG													C1 13 Brioso, CA4, CLN1621L, Clodano, Divisoria-2, E30, M82, MM, Monterrey,
617/14, BG 895/15, BG Alia, BG K3, BG Marti, BG Solaris, Docet, Durinta,													Siberia, Temptation, Tomato337, WVa106
E107, E17, E30, E36, E37, E41, E42, E45, E53, E7, E76, E8, JAG8810, M82,
Manadi, MM, PaiPai, Temptation
Analysis of Variance													Analysis of Variance
Source DF Adj SS Adj MS F-Value P-Value													Source DF Adj SS Adj MS F-Value P-Value
C1 31 2528.1 81.552 52.80 0.000													C1 12 143.6 11.9672 12.67 0.000
Error 298 460.2 1.544													Error 120 113.3 0.9445
Total 329 2988.4													Total 132 256.9
Tukey Pairwise Comparisons													Tukey Pairwise Comparisons
Grouping Information Using the Tukey Method and 95% Confidence													Grouping Information Using the Tukey Method and 95% Confidence
C1 N Mean Grouping													C1 N Mean Grouping
E107 10 16.60 A													M82 5 3.800 A
M82 3 5.000 B C D E F G H I J K L M N O													CA4 5 3.000 A B
BG 11/15 11 4.455 B													E30 4 2.750 A B C D
BG 10 β /14 11 4.182 B C D G J M													Clodano 8 2.750 A B
Docet 12 4.167 B C D G J M													Divisoria-2 11 2.727 A B
Manadi 10 4.100 B C D E F G H I J K L M N O													CLN1621L 11 1.636 B C D E
Temptation 12 3.417 B C D E F G H I J K L M N O P													WVa106 12 1.500 B C D E
JAG8810 10 3.000 B C D E F G H I J K L M N O P Q													Temptation 7 1.286 B C D E F
BG Marti 9 2.889 B C D E F G H I J K L M N O P Q R													Brioso 15 1.000 D E F
PaiPai 10 2.400 M N O P Q R S													Siberia 10 0.900 C D E F
Durinta 11 2.273 J K L M N O P Q R S T U													Monterrey 17 0.824 E F
BG 2081/15 12 2.250 G H I J K L M N O P Q R S T U													Tomato337 17 0.1176 F
E42 13 2.231 F I L O P Q R S T													MM 11 0.000000 F
BG 895/15 13 2.231 E F H I K L N O P Q R S T
BG K3 9 2.222 D E F G H I J K L M N O P Q R S T U													Means that do not share a letter are significantly different.
BG Solaris 7 2.143 C D E F G H I J K L M N O P Q R S T U
BG 1620/15 13 1.923 P Q R S T U
E36 10 1.900 P Q R S T U
E30 14 1.786 P Q R S T U
E37 10 1.500 P Q R S T U
E53 11 1.455 P Q R S T U
BG 24/a 10 1.300 Q R S T U
E45 10 1.100 Q R S T U
E76 13 1.000 R S T U
BG Alia 13 1.000 R S T U
E17 6 0.833 Q R S T U
E41 13 0.769 S T U
BG 1923/15 8 0.625 R S T U
E7 10 0.600 S T U
BG 617/14 5 0.600 Q R S T U
E8 12 0.333 U
MM 9 0.222 T U
Means that do not share a letter are significantly different.

## Sheet: Stats - Weight loss
Figure S2: Fruit shelf-life parameters (storage duration and weight) during storage at normal and elevated temperature.
Statistical analysis of shelf-life properties at 18oC vs. 26oC: weight loss during storage
1. Table: Statistical analysis of weight loss during storage for each genotype at 18oC vs. 26oC
One-way ANOVA: C2 (values: T18, T26) versus C1 (factor). Significance levels of ANOVA were confirmed by t-test.
Highlighted cells indicate significant differences in weight loss at 18oC vs. 26oC (P < 0.05).
Experiment	2017																																2018
Genotype	BG Alia	BG K3	BG Marti	BG Solaris	BG 10 β /14	BG 11/15	BG 24/a	BG 617/14	BG 895/15	BG 1620/15	BG 1923/15	BG 2081/15	E7	E8	E17	E30	E36	E37	E41	E42	E45	E53	E76	E107	Docet	Durinta	JAG8810	Manadi	M82	MM	PaiPai	Temptation	Brioso	CA4	CLN1621L	Clodano	Divisoria-2	E30	M82	Monterrey	Siberia	Temptation	Tomato337	WVa106
P-value	0	0.305	0.443	0.053	0.255	0.032	0.081	0.033	0.407	0	0.389	0.362	0.371	0.399	0.793	0.654	0.001	0.119	0.992	0.083	0.074	0.199	0.219	0.001	0.002	0.232	0.144	0.002	0.001	0.052	0.021	0	0.032	0.064	0.007	0.268	0.311	0.016	0.176	0.058	0.005	0.162	0.627	0.224
2. Statistical comparison of genotypes for weight loss at 18oC
2017														2018
One-way ANOVA: C2 versus C1													One-way ANOVA: C2 versus C1
Method													Method
Null hypothesis All means are equal													Null hypothesis All means are equal
Alternative hypothesis At least one mean is different													Alternative hypothesis At least one mean is different
Significance level α = 0.05													Significance level α = 0.05
Factor Levels Values													Factor Levels Values
C1 32 BG 10 B /14, BG 11/15, BG 1620/15, BG 1923/15, BG 2081/15, BG 24/a, BG													C1 12 Brioso, CA4, CLN1621L, Clodano, Divisoria-2, E30, M82, Monterrey, Siberia,
617/14, BG 895/15, BG Alia, BG K3, BG Marti, BG Solaris, Docet, Durinta,													Tempation, Tomato337, WVa106
E107, E17, E30, E36, E37, E41, E42, E45, E53, E7, E76, E8, JAG8810, M82,
Manadi, MM, PaiPai, Temptation
Analysis of Variance													Analysis of Variance
Source DF Adj SS Adj MS F-Value P-Value													Source DF Adj SS Adj MS F-Value P-Value
C1 31 1004 32.392 4.78 0.000													C1 11 190.9 17.354 2.89 0.003
Error 283 1918 6.776													Error 89 534.9 6.010
Total 314 2922													Total 100 725.7
Tukey Pairwise Comparisons													Tukey Pairwise Comparisons
Grouping Information Using the Tukey Method and 95% Confidence
													Grouping Information Using the Tukey Method and 95% Confidence
C1 N Mean Grouping
E107 13 9.66 A													C1 N Mean Grouping
BG 1923/15 7 5.45 A B													CLN1621L 9 4.566 A
E42 14 4.026 B C													Temptation 8 4.324 A
BG 10 B /14 10 3.954 B C													Divisoria-2 10 4.27 A
Durinta 11 3.756 B C													Clodano 11 3.92 A
BG 11/15 10 3.650 B C													Monterrey 13 3.806 A
M82 7 3.037 B C													CA4 4 3.396 A
BG Marti 11 3.025 B C													WVa106 7 2.922 A
BG 895/15 13 3.018 B C													M82 14 1.708 A
Temptation 27 2.902 B C													Brioso 10 1.243 A
Docet 10 2.782 B C													Tomato337 2 1.125 A
BG 1620/15 18 2.703 B C													Siberia 5 0.955 A
Manadi 10 2.70 B C													E30 8 0.799 A
BG 2081/15 11 2.513 B C
BG K3 9 2.200 B C													Means that do not share a letter are significantly different.
JAG8810 10 2.199 B C
BG Alia 9 1.944 B C
E30 9 1.898 B C
E41 5 1.886 B C
E53 7 1.747 B C
E37 9 1.537 B C
E45 12 1.534 B C
PaiPai 10 1.529 B C
BG 24/a 7 1.476 B C
E76 11 1.354 B C
MM 5 1.314 B C
BG Solaris 7 1.251 B C
E36 11 0.873 B C
E7 4 0.739 B C
E17 11 0.646 C
BG 617/14 4 0.5207 B C
E8 3 0.484 B C
Means that do not share a letter are significantly different.
3. Statistical comparison of genotypes for weight loss at 26oC
2017														2018
One-way ANOVA: C2 versus C1													One-way ANOVA: C2 versus C1
Method													Method
Null hypothesis All means are equal													Null hypothesis All means are equal
Alternative hypothesis At least one mean is different													Alternative hypothesis At least one mean is different
Significance level α = 0.05													Significance level α = 0.05
Factor Levels Values													Factor Levels Values
C1 32 BG 10 B /14, BG 11/15, BG 1620/15, BG 1923/15, BG 2081/15, BG 24/a, BG													C1 12 Brioso, CA4, CLN1621L, Clodano, Divisoria-2, E30, M82, Monterrey, Siberia,
617/14, BG 895/15, BG Alia, BG K3, BG Marti, BG Solaris, Docet, Durinta,													Tempation, Tomato337, WVa106
E107, E17, E30, E36, E37, E41, E42, E45, E53, E7, E76, E8, JAG8810, M82,
Manadi, MM, PaiPai, Temptation
Analysis of Variance													Analysis of Variance
Source DF Adj SS Adj MS F-Value P-Value													Source DF Adj SS Adj MS F-Value P-Value
C1 31 5381 173.57 11.58 0.000													C1 11 612.4 55.68 3.02 0.002
Error 254 3807 14.99													Error 69 1270.1 18.41
Total 285 9188													Total 80 1882.6
Tukey Pairwise Comparisons													Tukey Pairwise Comparisons
Grouping Information Using the Tukey Method and 95% Confidence													Grouping Information Using the Tukey Method and 95% Confidence
C1 N Mean Grouping													C1 N Mean Grouping
E107 10 24.39 A													CLN1621L 6 14.57 A
BG 1620/15 13 10.55 B													Siberia 5 6.32 A B
M82 3 9.25 B C D E F G H I													Clodano 7 6.13 B
Manadi 10 9.19 B C													Temptation 6 6.104 B
BG 1923/15 4 7.62 B C D E F G H I													Monterrey 10 6.07 B
BG Solaris 7 6.97 B C D E F G H I													WVa106 11 6.03 B
E42 13 6.91 B C D E F G H I													Divisoria-2 8 5.962 B
BG Alia 12 6.819 B C D E F G H I													CA4 5 5.911 A B
Temptation 12 6.125 B C D E F G H I													Brioso 12 4.12 B
Docet 12 6.064 B C D E F G H I													M82 5 3.17 B
BG 11/15 11 5.962 B C D E F G H I													E30 4 3.04 B
Durinta 11 5.55 B C D E F G H I													Tomato337 2 0.8390 B
BG 10 B /14 11 4.745 B C D E F G H I
PaiPai 10 4.45 B C D E F G H I													Means that do not share a letter are significantly different.
BG 24/a 10 3.96 C D E F G H I
BG 895/15 12 3.625 C D E F G H I
BG Marti 9 3.613 C D E F G H I
JAG8810 10 3.371 C D E F G H I
BG 2081/15 12 3.197 C D E F G H I
E53 11 3.103 C D E F G H I
BG K3 9 2.726 C D E F G H I
MM 2 2.656 B C D E F G H I
E76 6 2.65 C D E F G H I
E30 12 2.61 I
E36 10 2.549 H I
E45 8 2.526 C D E F G H I
E37 10 2.440 G H I
E41 8 1.878 F G H I
E8 4 1.516 C D E F G H I
E7 6 1.322 E F G H I
BG 617/14 3 1.128 C D E F G H I
E17 5 0.7441 D E F G H I
Means that do not share a letter are significantly different.
