# Supplementary material for: Effect of Elevated Temperature on Tomato Post-Harvest Properties
Source: Plants (Basel). 2021 Nov 1;10(11):2359. doi: 10.3390/plants10112359 (PMC8623658; doi:10.3390/plants10112359)
Supplement: Supplementary file 1 [file plants-10-02359-s001.zip › Figure S4.xlsx]

## Sheet: Lesion size at 20oC
Figure S4: Fungal susceptibility at normal and elevated temperature in a collection of 41 HT and HS tomato genotypes. Disease severity (lesion size in mm) for fruits at 3 dpi following wound inoculation with B. cinerea and incubation at 20oC and 26oC.
Table: Lesion size at 20oC following wound inoculation with B. cinerea (3 dpi)
Experiment	2017																																2018
Genoytpe	BG Alia	BG K3	BG Marti	BG Solaris	BG 10 β /14	BG 11/15	BG 24/a	BG 617/14	BG 895/15	BG 1620/15	BG 1923/15	BG 2081/15	E7	E8	E17	E30	E36	E37	E41	E42	E45	E53	E76	E107	Docet	Durinta	JAG8810	Manadi	M82	MM	PaiPai	Temptation	Brioso	CA4	CLN1621L	Clodano	Divisoria-2	E30	MM	Monterrey	Siberia	Tomato337	WVa106
Temperature	20oC	20oC	20oC	20oC	20oC	20oC	20oC	20oC	20oC	20oC	20oC	20oC	20oC	20oC	20oC	20oC	20oC	20oC	20oC	20oC	20oC	20oC	20oC	20oC	20oC	20oC	20oC	20oC	20oC	20oC	20oC	20oC	20oC	20oC	20oC	20oC	20oC	20oC	20oC	20oC	20oC	20oC	20oC
n	32	40	41	60	32	32	34	26	40	36	30	55	37	43	54	40	45	40	36	34	50	40	41	52	40	43	44	44	44	39	42	42	47	27	42	58	32	16	36	40	24	22	33
avg	13.482	15.9674	11.4166	18.9796	19.0466	10.0752	10.1541	15.9198	18.4816	13.8428	11.2447	12.6916	14.4655	16.1977	12.9928	6.78287	14.6457	12.9302	13.1732	14.696	9.9619	10.1618	17.6254	10.6358	10.2357	14.5809	15.9313	20.6157	14.8492	19.9681	16.7138	19.2348	13.1906	29.5794	15.1788	19.4162	16.4053	8.3675	19.7676	10.2236	14.116	17.5114	13.2862
std	3.74982	3.94249	6.69426	5.7683	7.91257	5.9767	3.4106	3.50958	7.35826	2.76095	2.8716	4.52034	3.86065	3.63478	3.39695	2.39415	5.10868	4.34834	4.18896	2.42384	3.86042	3.36651	5.02549	5.39768	5.72675	3.43668	7.7797	6.33048	8.75992	4.82575	4.66533	5.34509	3.00066	2.64727	2.86477	3.80869	4.63852	3.83375	4.14213	1.77366	5.62529	1.79944	1.27802
CV	0.278134	0.246909	0.586362	0.303921	0.415433	0.593211	0.335883	0.220454	0.398139	0.199451	0.255374	0.356167	0.266886	0.224401	0.261449	0.35297	0.348819	0.336292	0.317992	0.164932	0.387518	0.331292	0.285128	0.507502	0.559485	0.235697	0.48833	0.307071	0.589925	0.241673	0.27913	0.277887	0.227484	0.0894968	0.188735	0.19616	0.282745	0.458172	0.209541	0.173486	0.398503	0.102758	0.0961912
SE	0.66288	0.623362	1.04547	0.744684	1.39876	1.05654	0.584913	0.688286	1.16344	0.460159	0.52428	0.609522	0.634687	0.554299	0.462267	0.378548	0.761558	0.687533	0.698161	0.415685	0.545946	0.532291	0.78485	0.748523	0.905479	0.524088	1.17283	0.954356	1.32061	0.772738	0.719877	0.824766	0.437691	0.509467	0.442043	0.500106	0.819981	0.958439	0.690354	0.28044	1.14826	0.383641	0.222474
Lesion size (in mm) = average of lesion width and height per individual lesion
n = number of lesions analysed per genotype
avg = average lesion size (in mm) per genotype
std = standard deviation
CV = coefficient of variation
SE = standard error

## Sheet: Lesion size at 26oC
Figure S4: Fungal susceptibility at normal and elevated temperature in a collection of 41 HT and HS tomato genotypes. Disease severity (lesion size in mm) for fruits at 3 dpi following wound inoculation with B. cinerea and incubation at 20oC and 26oC.
Table: Lesion size at 26oC following wound inoculation with B. cinerea (3 dpi)
Experiment	2017																																2018
Genoytpe	BG Alia	BG K3	BG Marti	BG Solaris	BG 10 β /14	BG 11/15	BG 24/a	BG 617/14	BG 895/15	BG 1620/15	BG 1923/15	BG 2081/15	E7	E8	E17	E30	E36	E37	E41	E42	E45	E53	E76	E107	Docet	Durinta	JAG8810	Manadi	M82	MM	PaiPai	Temptation	Brioso	CA4	CLN1621L	Clodano	Divisoria-2	E30	MM	Monterrey	Siberia	Tomato337	WVa106
Temperature	26oC	26oC	26oC	26oC	26oC	26oC	26oC	26oC	26oC	26oC	26oC	26oC	26oC	26oC	26oC	26oC	26oC	26oC	26oC	26oC	26oC	26oC	26oC	26oC	26oC	26oC	26oC	26oC	26oC	26oC	26oC	26oC	26oC	26oC	26oC	26oC	26oC	26oC	26oC	26oC	26oC	26oC	26oC
n	29	29	43	49	32	40	39	22	40	35	37	36	41	50	15	52	38	38	38	30	40	22	35	40	32	33	44	41	24	40	44	40	43	24	23	45	24	8	20	45	32	21	32
avg	13.7436	15.6621	10.0474	18.0295	15.6936	12.9059	13.0633	16.4436	17.4582	13.0129	12.3214	13.9269	15.0218	20.3844	12.9613	8.72894	15.2825	16.6711	12.3495	12.6217	11.2969	13.355	16.2283	12.3081	15.8505	14.4305	19.1891	17.9807	14.9617	20.3155	16.4838	18.5369	13.1198	26.0048	14.7961	17.9367	13.9142	8.72438	22.0483	9.144	13.9955	15.2619	13.6686
std	3.05864	2.62777	4.72547	4.28462	3.83524	4.9396	2.73817	3.25808	4.85918	2.741	2.2841	3.8721	3.07837	2.91102	2.84736	2.77431	3.30292	3.12477	4.39518	1.67493	4.19684	2.93904	3.17424	5.59905	5.76294	3.69594	6.05165	3.10627	4.51912	5.44207	3.54012	4.68112	2.65258	3.39491	2.85458	2.81859	3.64344	1.87299	8.22354	2.23962	3.77829	2.23909	2.50273
CV	0.22255	0.167779	0.470315	0.237645	0.244383	0.38274	0.209608	0.198136	0.278331	0.210638	0.185378	0.27803	0.204927	0.142806	0.219681	0.317829	0.216125	0.187437	0.3559	0.132703	0.371505	0.22007	0.195599	0.454907	0.363581	0.256121	0.315369	0.172756	0.302047	0.267878	0.214764	0.25253	0.202182	0.13055	0.192928	0.157141	0.261851	0.214685	0.372979	0.244927	0.269966	0.146711	0.183101
SE	0.567975	0.487965	0.720627	0.612088	0.677982	0.781019	0.438459	0.694625	0.768304	0.463313	0.375504	0.645351	0.480761	0.411681	0.735184	0.384727	0.535805	0.506905	0.712992	0.305798	0.663579	0.626605	0.536545	0.885287	1.01875	0.64338	0.91232	0.485118	0.922462	0.860467	0.533694	0.740149	0.404515	0.692984	0.595222	0.420171	0.743714	0.662202	1.83884	0.333862	0.667914	0.488609	0.442424
Lesion size (in mm) = average of lesion width and height per individual lesion
n = number of lesions analysed per genotype
avg = average lesion size (in mm) per genotype
std = standard deviation
CV = coefficient of variation
SE = standard error

## Sheet: Statistical analyses
Figure S4: Fungal susceptibility at normal and elevated temperature in a collection of 41 HT and HS tomato genotypes.
1. Table: Statistical analysis of fungal susceptibility for each genotype at 20oC vs. 26oC
One-way ANOVA: C2 (values: T18, T26) versus C1 (factor). Significance levels of ANOVA were confirmed by t-test.
Highlighted cells indicate significant differences in fungal susceptibility at 20oC vs. 26oC (P < 0.05).
Experiment	2017																																2018
Genoytpe	BG Alia	BG K3	BG Marti	BG Solaris	BG 10 β /14	BG 11/15	BG 24/a	BG 617/14	BG 895/15	BG 1620/15	BG 1923/15	BG 2081/15	E7	E8	E17	E30	E36	E37	E41	E42	E45	E53	E76	E107	Docet	Durinta	JAG8810	Manadi	M82	MM	PaiPai	Temptation	Brioso	CA4	CLN1621L	Clodano	Divisoria-2	E30	MM	Monterrey	Siberia	Tomato337	WVa106
P-value	0.768	0.718	0.28	0.341	0.035	0.031	0	0.597	0.465	0.208	0.092	0.181	0.482	0	0.974	0.001	0.511	0	0.412	0	0.12	0	0.16	0.151	0	0.855	0.031	0.018	0.953	0.765	0.797	0.532	0.906	0	0.608	0.031	0.034	0.807	0.172	0.017	0.924	0.001	0.439
2. Statistical comparison of genotypes for fungal susceptibility at 20oC
2017														2018
One-way ANOVA: C2 versus C1													One-way ANOVA: C2 versus C1
Method													Method
Null hypothesis All means are equal													Null hypothesis All means are equal
Alternative hypothesis At least one mean is different													Alternative hypothesis At least one mean is different
Significance level α = 0.05													Significance level α = 0.05
Factor Levels Values													Factor Levels Values
C1 32 BG 10 B /14, BG 11/15, BG 1620/15, BG 1923/15, BG 2081/15, BG 24/a, BG													C1 11 Brioso, CA4, CLN1621L, Clodano, Divisoria-2, E30, MM, Monterrey, Siberia,
617/14, BG 895/15, BG Alia, BG K3, BG Marti, BG Solaris, Docet, Durinta,													Tomato337, WVa106
E107, E17, E30, E36, E37, E41, E42, E45, E53, E7, E76, E8, JAG8810, M82,
Manadi, MM, PaiPai, Temptation
Analysis of Variance													Analysis of Variance
Source DF Adj SS Adj MS F-Value P-Value													Source DF Adj SS Adj MS F-Value P-Value
C1 31 15346 495.04 19.20 0.000													C1 10 9194 919.40 79.77 0.000
Error 1276 32897 25.78													Error 366 4218 11.53
Total 1307 48243													Total 376 13412
Tukey Pairwise Comparisons													Tukey Pairwise Comparisons
Grouping Information Using the Tukey Method and 95% Confidence													Grouping Information Using the Tukey Method and 95% Confidence
C1 N Mean Grouping													C1 N Mean Grouping
Manadi 44 20.616 A													CA4 27 29.579 A
MM 39 19.968 A B													MM 36 19.768 B
Temptation 42 19.235 A B													Clodano 58 19.416 B
BG 10 B /14 32 19.05 A B C D E F G													Tomato337 22 17.511 B C
BG Solaris 60 18.980 A B													Divisoria-2 32 16.405 C D
BG 895/15 40 18.48 A B C D E F G													CLN1621L 42 15.179 C D E
E76 41 17.625 A B C D E F G H													Siberia 24 14.12 D E
PaiPai 42 16.714 A B C D E F G H I													WVa106 33 13.286 E
E8 43 16.198 B C D E F G H I J													Brioso 47 13.191 E
BG K3 40 15.967 B C D E F G H I J													Monterrey 40 10.224 F
JAG8810 44 15.93 B C D E F G H I J													E30 16 8.367 F
BG 617/14 26 15.920 A B C D E F G H I J K
M82 44 14.85 G H I J K													Means that do not share a letter are significantly different.
E42 34 14.696 F G H I J K L M N O P Q R
E36 45 14.646 E F G H I J K
Durinta 43 14.581 D E F G H I J K O
E7 37 14.466 C D E F G H I J K L M N O P Q R S
BG 1620/15 36 13.843 H I J K L M N O P Q R S T
BG Alia 32 13.482 H I J K L M N O P Q R S T
E41 36 13.173 I J K L M N O P Q R S T
E17 54 12.993 I J K L M N O P Q R S T
E37 40 12.930 I J K L M N O P Q R S T
BG 2081/15 55 12.692 J K L M N O P Q R S T
BG Marti 41 11.42 K L M N O P Q R S T
BG 1923/15 30 11.245 K L M N O P Q R S T U
E107 52 10.636 O P Q R S T U
Docet 40 10.236 N R S T U
E53 40 10.162 S T U
BG 24/a 34 10.154 M N Q R S T U
BG 11/15 32 10.08 L M N P Q R S T U
E45 50 9.962 T U
E30 40 6.783 U
Means that do not share a letter are significantly different.
3. Statistical comparison of genotypes for fungal susceptibility at 26oC
2017														2018
One-way ANOVA: C2 versus C1													One-way ANOVA: C2 versus C1
Method													Method
Null hypothesis All means are equal													Null hypothesis All means are equal
Alternative hypothesis At least one mean is different													Alternative hypothesis At least one mean is different
Significance level α = 0.05													Significance level α = 0.05
Factor Levels Values													Factor Levels Values
C1 32 BG 10 B /14, BG 11/15, BG 1620/15, BG 1923/15, BG 2081/15, BG 24/a, BG													C1 11 Brioso, CA4, CLN1621L, Clodano, Divisoria-2, E30, MM, Monterrey, Siberia,
617/14, BG 895/15, BG Alia, BG K3, BG Marti, BG Solaris, Docet, Durinta,													Tomato337, WVa106
E107, E17, E30, E36, E37, E41, E42, E45, E53, E7, E76, E8, JAG8810, M82,
Manadi, MM, PaiPai, Temptation
Analysis of Variance													Analysis of Variance
Source DF Adj SS Adj MS F-Value P-Value													Source DF Adj SS Adj MS F-Value P-Value
C1 31 10584 341.41 21.77 0.000													C1 10 6412 641.24 53.58 0.000
Error 1136 17819 15.69													Error 306 3662 11.97
Total 1167 28403													Total 316 10074
Tukey Pairwise Comparisons													Tukey Pairwise Comparisons
Grouping Information Using the Tukey Method and 95% Confidence													Grouping Information Using the Tukey Method and 95% Confidence
C1 N Mean Grouping													C1 N Mean Grouping
E8 50 20.384 A													CA4 24 26.005 A
MM 40 20.316 A B													MM 20 22.05 B
JAG8810 44 19.189 A B C													Clodano 45 17.937 C
Temptation 40 18.537 A B C D													Tomato337 21 15.262 C D
BG Solaris 49 18.029 A B C D E													CLN1621L 23 14.796 D
Manadi 41 17.981 A B C D E													Siberia 32 13.995 D
BG 895/15 40 17.458 A B C D E F													Divisoria-2 24 13.914 D
E37 38 16.671 C D E F G													WVa106 32 13.669 D
PaiPai 44 16.484 C D E F G													Brioso 43 13.120 D
BG 617/14 22 16.444 B C D E F G H													Monterrey 45 9.144 E
E76 35 16.228 C D E F G H													E30 8 8.724 E
Docet 32 15.85 C D E F G H I
BG 10 B /14 32 15.694 D E F G H I													Means that do not share a letter are significantly different.
BG K3 29 15.662 C D E F G H I
E36 38 15.282 D E F G H I
E7 41 15.022 E F G H I
M82 24 14.962 D E F G H I J
Durinta 33 14.430 F G H I J
BG 2081/15 36 13.927 G H I J
BG Alia 29 13.744 G H I J
E53 22 13.355 G H I J K
BG 24/a 39 13.063 H I J K
BG 1620/15 35 13.013 H I J K
E17 15 12.961 F G H I J K L
BG 11/15 40 12.906 H I J K
E42 30 12.622 H I J K
E41 38 12.349 I J K
BG 1923/15 37 12.321 I J K
E107 40 12.308 I J K
E45 40 11.297 J K L
BG Marti 43 10.047 K L
E30 52 8.729 L
Means that do not share a letter are significantly different.
